# Supplementary material for: SenoIndex: S100A8/S100A9 as a novel aging biomarker
Source: Life Med. 2023 Jun 13;2(4):lnad022. doi: 10.1093/lifemedi/lnad022 (PMC11749476; doi:10.1093/lifemedi/lnad022)
Supplement: lnad022_suppl_Supplementary_Tables [file lnad022_suppl_Supplementary_Tables.xlsx]

## Sheet: S1
Table S1. The affinity score of genes encoding secreted proteins across Homo sapiens, Macaca fascicularis, Mus musculus and Rattus norvegicus.
Homo sapiens			Macaca fascicularis			Mus musculus			Rattus norvegicus
Gene	Affinity Score		Gene	Affinity Score		Gene	Affinity Score		Gene	Affinity Score
TNFSF10	0.00778814		GPC5	0.00343834		Apoe	0.00161448		S100a8	0.013283
HSPA1A	0.00271436		APOD	0.00185763		Gsn	0.00131885		S100a9	0.0115889
LYZ	0.00219374		HMCN1	0.00179137		Lyz2	0.0011147		Ybx1	0.00617321
EGFL7	0.00156456		CTSB	0.00165372		Sparc	0.00102899		Lyz2	0.00558328
SPARCL1	0.00106397		CPAMD8	0.00147732		Trf	0.000882014		Apoe	0.0044059
S100A9	0.000912603		XYLT1	0.000982931		S100a9	0.000873367		Anxa1	0.00365439
IL7R	0.000887329		GPC6	0.000978175		S100a8	0.000870389		Sostdc1	0.00327855
IL6ST	0.000836175		FREM1	0.000978028		Gpx3	0.000858355		Il1b	0.00308299
ANXA1	0.000834817		ANXA1	0.000973181		App	0.00084788		Sparc	0.00294288
EGFR	0.000775934		FLT1	0.000915609		Srgn	0.000845871		Hp	0.00215697
HLA-E	0.000726852		APOE	0.000912158		Itm2b	0.000823587		Apoc1	0.0019637
S100A8	0.000698865		JCHAIN	0.000850878		Anxa2	0.000812796		Np4	0.00194313
SRGN	0.000649383		EGFL7	0.000814519		Ybx1	0.000790475		S100a4	0.00171326
S100A4	0.000549864		ITGBL1	0.000754497		Sdcbp	0.00075074		Igfbp7	0.00159866
CTSS	0.00054321		ANGPT2	0.000741533		Hsp90ab1	0.000729723		Gsn	0.00144198
TGM2	0.000536352		SORL1	0.000664378		Sdc4	0.000703174		Sema3e	0.00113636
CSNK2B	0.000532944		CPE	0.000646841		Igfbp7	0.00069399		Igfbp5	0.000952095
DEFA3	0.000483192		EFEMP1	0.000608456		Anxa1	0.000649796		Srgn	0.000920578
GPC6	0.000483148		LYZ	0.000577768		Igfbp4	0.000575718		Rnase2	0.000792492
GPC5	0.000451669		SDCBP	0.000572702		Ctsb	0.000561463		Alb	0.000726395
TG	0.000432886		HPSE2	0.000545375		S100a4	0.000550605		Sdc4	0.000699987
APOE	0.000399353		IL1B	0.000537027		Cpe	0.000496045		Igfbp6	0.00069179
IGFBP7	0.000374624		MAMDC2	0.000528365		Tgfbi	0.00049466		Ltbp1	0.00067484
ITM2B	0.000370758		ITIH5	0.000524718		Scgb1a1	0.000488337		Igfbp3	0.000660327
ANXA2	0.00034758		FGL2	0.000482413		Grn	0.000476824		Spp1	0.000635057
GSN	0.000345655		SVEP1	0.000442618		Il1b	0.000469282		Il6	0.000628498
SBSN	0.000328772		ITM2B	0.000435279		Ctss	0.000438671		Igfbp1	0.000611576
THSD1	0.000322678		APP	0.000425235		Sparcl1	0.000431948		Fn1	0.000535747
THBS1	0.000316262		CXCL8	0.000424338		Lum	0.000431289		Sbsn	0.000499442
FCGR3A	0.000300354		S100A9	0.000400171		Thbs1	0.000429296		Ctsb	0.000498945
APOC1	0.00029351		APOA1	0.000389469		Retnlg	0.000422349		Cxcl13	0.000496776
IL1R2	0.000291073		MASP1	0.000372427		Fgl2	0.000376315		Igf1	0.000448932
HLA-G	0.000278617		IL4R	0.000357263		Hp	0.00037246		Itm2b	0.000429304
IL1B	0.000267301		TEK	0.000354293		Hnrnpa2b1	0.000368036		Fbn1	0.00038711
IL7	0.000267064		IL16	0.000349089		Igf1	0.000366422		Lum	0.000376763
YBX1	0.00024817		LTBP4	0.000339331		Egfl7	0.000362802		Fcgr3a	0.00033529
IGFBP6	0.000247079		IL6R	0.000298755		Igfbp3	0.000361752		Fcnb	0.00033521
HPSE2	0.000237997		SRPX2	0.000295899		Ltf	0.00035609		Ctss	0.00033416
FN1	0.00023583		TNFSF10	0.000273008		Cxcl12	0.000344084		Frzb	0.000324508
IL1RAP	0.000231381		ANGPTL4	0.000247667		Spp1	0.000328854		Il1r2	0.00032241
TNF	0.000229164		EDA	0.000246736		Cxcl14	0.000326976		Ifnar2	0.000307634
FGFR2	0.000226023		FCAR	0.000227943		Fstl1	0.000326721		Fgl2	0.000297355
CXCL8	0.000223779		FSTL1	0.000202906		Ltbp4	0.00031722		Sparcl1	0.00029076
EDN1	0.000215341		DEFB1	0.00020162		Fn1	0.000310765		Cxcl9	0.000280442
FGFBP1	0.000208422		IL6	0.000199832		Tgfb1	0.000308496		Fst	0.000280212
IL18	0.000206061		TEPP	0.000197515		Fbln1	0.000305894		Angptl4	0.00027973
HSP90AB1	0.000197244		IL1RN	0.000197113		Tgm2	0.000296953		Fstl1	0.000278068
SDCBP	0.000196698		IGFBP4	0.000192389		Gpi1	0.000285761		Isg15	0.000264012
TGFBI	0.000193918		S100A8	0.000180683		Igfbp5	0.000257784		Flt1	0.000262719
IGFBP3	0.000189458		FBLN2	0.000177883		Manf	0.000253482		Tfpi2	0.000262218
CXCL14	0.00018642		CTRB2	0.000175681		Fbln2	0.000250868		Apod	0.000261166
TGFB1	0.000185114		FLT4	0.000170108		Angptl2	0.0002466		Cp	0.000257544
GRN	0.000181924		GPC1	0.000159995		Cxcl16	0.000242953		Grn	0.000256761
IL6R	0.000179331		FAM20A	0.000157097		Angptl4	0.0002282		Il33	0.000238253
A1BG	0.000178563		FBLN1	0.000156438		Igfbp6	0.000224327		Egfr	0.000236715
AKR1B10	0.000175897		ANGPTL1	0.00015325		Il7r	0.00021572		Efemp1	0.000225606
ANGPT2	0.000172594		FGF7	0.000152585		Fbn1	0.000209209		Sdc1	0.000215612
TNC	0.000170169		EDN1	0.000151979		Cxcl10	0.000207939		Tgfbi	0.000209213
IL1R1	0.000166283		ANGPTL7	0.000148562		Ecm1	0.00020713		Guca2a	0.000208632
EFEMP1	0.00015479		IL13	0.00014339		Efemp1	0.000206169		Cxcl10	0.000205556
HNRNPA2B1	0.000154665		ANGPTL2	0.000134822		Fbln5	0.000205862		Fbln5	0.000203101
IGFBP2	0.000149015		POMC	0.000129555		Fmod	0.000205477		Il17f	0.000198631
ITGBL1	0.000146545		NAXE	0.000123277		Fcer2a	0.000202891		Tnf	0.000192969
TNFRSF18	0.000145794		ST3GAL2	0.000120339		Isg15	0.000200786		Cxcl16	0.000190646
PON1	0.000145064		SDC1	0.000108559		Spon1	0.000198831		Scn1b	0.000182721
RNASET2	0.00014158		SEMA3A	0.000105936		Il1rn	0.00019838		App	0.000182273
TMPRSS4	0.000140698		SCN1B	0.000104264		Alb	0.000196493		Spp2	0.000177908
ISG15	0.000127704		IL10	9.87582e-05		S100a13	0.000196293		Rnaset2	0.000174775
TNFSF13B	0.000127593		TNC	9.76972e-05		Flt1	0.000195459		Kdr	0.000173488
GPI	0.000127262		TULP3	9.48118e-05		Alcam	0.000189266		Igfbp4	0.000166873
IL6	0.000124522		Hsp90ab1	9.16353e-05		Ahsg	0.000188022		Cpe	0.000162096
IGFBP5	0.000123735		TMEM98	8.77928e-05		Apod	0.000186192		Ecm1	0.00016111
CP	0.000122972		ECM2	8.56977e-05		Cp	0.00017323		Sbspon	0.000159604
CTSB	0.000120825		CTSL	8.44168e-05		Il16	0.000167686		Fbln1	0.000159488
AOAH	0.000118846		SOST	8.34846e-05		Matn2	0.000165255		Spn	0.000152061
SAA1	0.000115802		APC2	7.64631e-05		Ambp	0.000164959		Spint1	0.000150002
RNASE6	0.00011395		IL11RA	7.34759e-05		Pros1	0.000163062		Sod3	0.000148734
IFNG	0.000111984		IFNG	7.26457e-05		Apoc1	0.000162264		Tnfsf13b	0.000147382
TPSAB1	0.0001086		ITFG1	7.17842e-05		Ly86	0.000161405		Cxcl12	0.000146976
GNPTG	0.000107157		TNFSF12	6.66582e-05		Tnfrsf1b	0.000161084		Fbln2	0.000146537
TFPI	0.000103822		IL33	5.55466e-05		Ctrb1	0.000160901		Cxcl14	0.000145412
CXADR	0.000100854		TECTA	5.49115e-05		Fcgr4	0.000160255		Flrt2	0.000145189
FCGR3B	0.000100705		GSDMD	5.20015e-05		Retnla	0.000159594		Tff3	0.00014027
SOD3	9.85984e-05		HSD11B1L	5.15289e-05		Apoc2	0.000156475		Il4r	0.000136337
CXCL1	9.65803e-05		TMEM25	4.95862e-05		Edn1	0.000156408		Tll1	0.000133907
APP	9.61833e-05		IL18	4.87533e-05		Kdr	0.000156127		Ly86	0.000133163
ST3GAL1	9.41976e-05		TNF	4.86742e-05		Il6	0.000155212		Cxcl11	0.00012429
PROK2	9.41128e-05		CXCL16	4.8568e-05		Igsf10	0.000155197		Scube2	0.000123012
FGF2	9.33153e-05		EGFL6	4.83212e-05		Apob	0.00015418		Fetub	0.000120765
FGG	9.28469e-05		SOSTDC1	4.65838e-05		Kazald1	0.00015304		Defb14	0.00012033
S100A13	9.28053e-05		IL34	4.6519e-05		Tnfrsf18	0.000148851		Aoah	0.000120155
IGF1	9.17986e-05		TGFB1	4.59813e-05		Scn1b	0.000148605		St3gal4	0.000119986
MUC4	9.17935e-05		ZNF346	4.55074e-05		Il1rl1	0.000141658		Fgb	0.00011597
ALCAM	9.16842e-05		ANGPTL5	4.46046e-05		Tek	0.000137894		C1qtnf5	0.00011407
SDC1	9.00492e-05		ALB	4.34549e-05		Ecm2	0.000135621		Mapt	0.000104093
ST6GAL1	8.83936e-05		GNPTG	4.10463e-05		Sod3	0.000133261		Gpx7	0.000102138
SPOCK2	8.74557e-05		FCER2	3.8347e-05		Igf2	0.00013267		Manf	9.94111e-05
CXCL16	8.28408e-05		IGFALS	3.69472e-05		Hspa1b	0.000131529		Tgfb2	9.90105e-05
FCER2	8.08072e-05		SCPEP1	3.60159e-05		Fgg	0.000129398		Fgl1	9.60234e-05
APOD	7.99389e-05		IL2	3.52809e-05		Sema3c	0.000129116		Trem1	9.5807e-05
IGFBP4	7.9435e-05		FGF9	3.35446e-05		Metrnl	0.000128618		Spon1	9.44243e-05
TGFBR3	7.93615e-05		SCG2	3.28638e-05		Spon2	0.00012351		Tnfrsf18	9.3375e-05
IL4I1	7.86447e-05		IL4I1	3.20939e-05		Fcnb	0.000122325		Il1rn	9.30965e-05
GPX3	7.84124e-05		TNFSF13B	2.99043e-05		Tfrc	0.000120192		Thbs4	9.13226e-05
EDN2	7.82785e-05		APOO	2.93616e-05		A1bg	0.00011885		Il18	9.01202e-05
IL17RA	7.75145e-05		REN	2.86611e-05		Cpb1	0.000117749		Cpa1	9.0059e-05
HMCN1	7.73044e-05		FGFR4	2.85798e-05		Tnf	0.000116874		Cilp	8.59218e-05
FSTL4	7.70321e-05		SPATA20	2.78033e-05		Sorl1	0.000116675		Selp	8.38559e-05
IL33	7.60812e-05		SST	2.66244e-05		Itih5	0.000116202		Cpa3	8.22743e-05
DEFB1	7.35061e-05		IL5	2.55779e-05		Apoa1	0.000114833		Tnfrsf11b	8.04885e-05
SLURP1	7.33358e-05		IL12B	2.55728e-05		Sostdc1	0.000114797		Il10	7.7181e-05
GSDMD	7.19045e-05		DHH	2.51814e-05		Sdc1	0.0001137		Tmeff2	7.28159e-05
CXCL12	6.87193e-05		HP	2.45196e-05		Cxcl13	0.000113279		Il17ra	7.2146e-05
TEK	6.65665e-05		IL1A	2.42248e-05		Trem2	0.000112978		Scpep1	7.20668e-05
ANGPTL2	6.2976e-05		TNFSF11	2.39675e-05		Cpa1	0.000112974		Angpt4	7.20432e-05
RELN	6.0865e-05		FGF4	2.37131e-05		Rnase6	0.000111454		Ifng	7.15435e-05
FCN1	6.03609e-05		APOA4	2.35712e-05		Fgb	0.00010933		Fndc1	6.8243e-05
FLT4	5.98041e-05		AMBP	2.298e-05		Egfr	0.000108561		Il17b	6.81529e-05
SCGB3A2	5.95581e-05		FGF21	2.29605e-05		Il33	0.000107928		Angpt2	6.53203e-05
CPE	5.8256e-05		ST3GAL3	2.28092e-05		Il6st	0.000106631		Anxa2	6.51974e-05
IL4R	5.82143e-05		MAPT	2.27863e-05		Tnfrsf1a	0.000102294		Ltf	6.42699e-05
SPINK5	5.75076e-05		GPC4	2.25548e-05		Cxcl9	0.000101319		Met	6.42576e-05
SPON2	5.53074e-05		AMH	2.18526e-05		Apoa2	0.000101003		Il4	6.36266e-05
TFF3	5.47864e-05		THSD1	2.03354e-05		Il1f9	9.90705e-05		Tgm2	6.28523e-05
TNFSF14	5.31563e-05		MATN4	2.02831e-05		Tff3	9.90571e-05		Il17a	6.28074e-05
ALB	5.2031e-05		GPI	2.02369e-05		Mamdc2	9.66642e-05		Il2	6.24076e-05
MATN2	5.15303e-05		GPX3	2.02116e-05		Oit1	9.61461e-05		Tnfrsf1b	6.06433e-05
IL10	4.99421e-05		NYX	2.01652e-05		Il11ra1	9.55545e-05		S100a13	5.98653e-05
TNFRSF1B	4.94655e-05		IFNB1	1.99718e-05		Reg4	9.41296e-05		Il13	5.93587e-05
ECM1	4.94014e-05		FGF16	1.95494e-05		Sbsn	9.34256e-05		Rnase6	5.68909e-05
THSD7A	4.93122e-05		IL7R	1.95367e-05		Apom	9.24545e-05		A1bg	5.54377e-05
IL11RA	4.88815e-05		GPX5	1.92108e-05		Lta	9.21345e-05		Cxcl6	5.51899e-05
SEMA3C	4.86508e-05		MATN3	1.91422e-05		Tnfsf10	9.17223e-05		Tgfbr3	5.5151e-05
SCRG1	4.86054e-05		MBL2	1.91107e-05		Gpx7	8.80369e-05		Thbs1	5.4915e-05
POMC	4.8442e-05		ANGPTL3	1.86002e-05		Il1r2	8.77548e-05		Tnfrsf1a	5.45642e-05
IL34	4.83609e-05		SPACA3	1.84529e-05		Fgfr2	8.75189e-05		Ahsg	5.45564e-05
SCG3	4.80528e-05		APOH	1.83278e-05		Fgf1	8.74385e-05		Ambp	5.41315e-05
SEMA3D	4.77057e-05		GP2	1.79803e-05		Il17ra	8.64502e-05		Defb12	5.28361e-05
IL2	4.67452e-05		CXCL5	1.77525e-05		Tnc	8.45302e-05		Il1a	5.24242e-05
FGF7	4.67033e-05		FGF22	1.75873e-05		Il4	8.42267e-05		Trem2	5.20841e-05
LUM	4.63595e-05		DEF6	1.73279e-05		Fgf9	8.22175e-05		Hpse	5.17618e-05
FGL2	4.63376e-05		IL11	1.67102e-05		Proc	8.06201e-05		Apoa1	5.08312e-05
EDIL3	4.61225e-05		CX3CL1	1.65732e-05		Tgfbr3	8.04567e-05		Il5	5.06095e-05
ITIH5	4.49633e-05		ANG	1.65367e-05		Fam3c	7.98015e-05		Il15	4.92184e-05
IL4	4.40414e-05		FBN3	1.62778e-05		Fam20c	7.96447e-05		Ly96	4.80158e-05
TNFRSF25	4.33465e-05		SAA1	1.62039e-05		Islr	7.94512e-05		Hpx	4.76566e-05
FST	4.32303e-05		GRP	1.6026e-05		Scgn	7.88436e-05		Tgfb1	4.75091e-05
LY86	4.31251e-05		S100A12	1.58548e-05		Spint1	7.83195e-05		Edn1	4.73487e-05
S100A12	4.28871e-05		TNFSF15	1.56326e-05		Il9r	7.69399e-05		Fgf2	4.61163e-05
FBLN2	4.22099e-05		AMY2A	1.55954e-05		Scpep1	7.62505e-05		Efna1	4.57414e-05
IL17A	4.1978e-05		TOR2A	1.52827e-05		Mbl2	7.60741e-05		Fgg	4.5502e-05
IL16	4.17102e-05		FKRP	1.52063e-05		Sema3b	7.59813e-05		Tpsab1	4.54285e-05
FRZB	4.12657e-05		ARTN	1.49967e-05		Scg5	7.58608e-05		Il36b	4.46763e-05
SPN	4.08546e-05		MUC5B	1.49743e-05		Il1a	7.55275e-05		Hsp90ab1	4.45252e-05
FGFBP2	4.05096e-05		FCGR3	1.48393e-05		Scgb3a2	7.52813e-05		Il36a	4.42489e-05
CXCL10	3.99245e-05		FCN1	1.4568e-05		Fgfbp1	7.49932e-05		Il36rn	4.36878e-05
TFRC	3.94697e-05		APOA2	1.45347e-05		Scg3	7.49572e-05		Fgfbp1	4.35435e-05
KDR	3.90978e-05		MATN1	1.45054e-05		Selp	7.48389e-05		Il1f10	4.27606e-05
SPARC	3.86314e-05		SPN	1.44667e-05		Cpa2	7.42657e-05		Scgb1a1	4.22727e-05
LY96	3.86258e-05		DHRS7C	1.4384e-05		Egfl6	7.25974e-05		Defb28	4.21752e-05
TNFRSF1A	3.81675e-05		CILP2	1.39664e-05		Il5	7.15602e-05		Gsdmd	4.20095e-05
IL13	3.76423e-05		ARSF	1.39297e-05		Itfg1	7.12294e-05		Retnla	4.14501e-05
EFNA1	3.74398e-05		ISLR	1.35952e-05		Flrt3	7.07768e-05		Tfrc	4.13242e-05
EDN3	3.7164e-05		FSTL3	1.31534e-05		Serpina3f	7.05554e-05		Tgfb3	4.13157e-05
FBN1	3.70829e-05		GPLD1	1.28588e-05		Il10	7.05462e-05		RGD1306474	4.11751e-05
SPP1	3.65194e-05		METRNL	1.26195e-05		Spn	7.03614e-05		Igf2	4.10356e-05
IL1RN	3.64625e-05		IFNK	1.25868e-05		Il6ra	7.01527e-05		Defb29	4.10067e-05
IGF2	3.54794e-05		IL9R	1.25776e-05		Tgfb2	6.94129e-05		Il7	4.09964e-05
IL15	3.54142e-05		Corin	1.25317e-05		Igfbp1	6.88316e-05		Ltbp4	4.05981e-05
FCGBP	3.50312e-05		PSPN	1.24662e-05		Luzp2	6.79934e-05		Il6r	4.02657e-05
IL5	3.49898e-05		SBSN	1.2217e-05		Igfbp2	6.76005e-05		Tnfsf10	3.99981e-05
MET	3.38248e-05		MUC4	1.22115e-05		Angpt2	6.64814e-05		Doxl1	3.99016e-05
IL1A	3.37958e-05		AMELX	1.21077e-05		Efemp2	6.63427e-05		Apoa2	3.98543e-05
ITIH3	3.37875e-05		A1BG	1.20705e-05		Ltbp1	6.61872e-05		Itln1	3.97662e-05
TNN	3.32849e-05		APOC2	1.20541e-05		Hpx	6.46087e-05		Igfbp2	3.97654e-05
CXCL9	3.31821e-05		SPP2	1.19094e-05		Tnxb	6.43647e-05		Apob	3.96548e-05
CTSL	3.31267e-05		NXPH3	1.19044e-05		Ihh	6.27223e-05		Retnlg	3.93837e-05
EDA	3.2848e-05		AKR1B10	1.18871e-05		Fst	6.18632e-05		Cx3cl1	3.93453e-05
IFNB1	3.22219e-05		FLRT1	1.17447e-05		Apoh	6.18468e-05		Il11	3.91673e-05
SELP	3.19644e-05		ANGPTL6	1.16436e-05		Sst	6.13396e-05		Svs1	3.8857e-05
APOB	3.19108e-05		APOA5	1.15606e-05		Fam20a	6.12547e-05		Fcar	3.83915e-05
ISM1	3.17586e-05		SEMG2	1.13712e-05		Akr1b8	6.12009e-05		Ifnb1	3.8076e-05
TNFSF11	3.13304e-05		MUC15	1.12664e-05		Gpx6	6.09606e-05		Tpsb2	3.7991e-05
FSTL1	3.12789e-05		TMPRSS4	1.09159e-05		Itih4	6.02453e-05		Fgf21	3.75983e-05
REN	3.11651e-05		CTF1	1.08825e-05		Il18	6.02172e-05		Il6st	3.74271e-05
FLT1	3.11194e-05		METRN	1.07536e-05		Kera	5.98622e-05		Angpt1	3.71407e-05
TNXB	3.0962e-05		FNDC4	1.07487e-05		Il15	5.88344e-05		Il1r1	3.63049e-05
IL3	3.07331e-05		TNFRSF18	1.07367e-05		Apoa5	5.84086e-05		Fmod	3.6194e-05
SBSPON	3.04764e-05		IFNL2	1.06187e-05		Muc4	5.83483e-05		Ren	3.61047e-05
MUC1	3.04447e-05		TULP2	1.06154e-05		Cxcl5	5.82095e-05		Ltbp2	3.56961e-05
TGFB2	3.03437e-05		FCGBP	1.01308e-05		Itgbl1	5.81815e-05		Defb21	3.54434e-05
TREM1	3.03393e-05		PROZ	1.00557e-05		Hmcn1	5.79914e-05		Proz	3.54022e-05
IL20	3.02958e-05		TPSB2	9.66587e-06		Spp2	5.79699e-05		Il1rl1	3.52876e-05
LTA	3.02097e-05		TPSAB1	9.54825e-06		Svep1	5.78618e-05		Hrg	3.52655e-05
APOA1	3.0197e-05		EDN2	9.45177e-06		Reln	5.77432e-05		Kazald1	3.52213e-05
MAPT	2.96406e-05		SCGB1D1	9.40104e-06		Antxr2	5.58879e-05		Sema3c	3.512e-05
IGFBP1	2.95909e-05		IGLL1	9.39488e-06		St6gal1	5.58307e-05		Islr	3.46285e-05
ISLR	2.93273e-05		FJX1	9.33264e-06		Tnfsf11	5.57956e-05		Il19	3.45577e-05
TMEM98	2.89626e-05		CPA5	9.28315e-06		Fndc1	5.56762e-05		Fgf4	3.4555e-05
PROS1	2.84048e-05		IGSF1	9.26554e-06		Cilp2	5.53058e-05		Apoa4	3.45549e-05
FBLN5	2.83241e-05		IGLL5	9.09486e-06		Pon3	5.50598e-05		Il17c	3.44355e-05
FBLN1	2.77267e-05		IFNA21	9.06653e-06		Efna1	5.4746e-05		Alcam	3.40664e-05
ANGPTL4	2.76586e-05		IL12A	9.00991e-06		Scg2	5.47312e-05		Tnfsf11	3.4064e-05
LTBP2	2.69647e-05		SAA4	8.6744e-06		Dhrs13	5.4381e-05		Il12b	3.40266e-05
HP	2.63053e-05		IL17C	8.61053e-06		Corin	5.33185e-05		Defb44	3.40212e-05
ANGPT1	2.62722e-05		ST3GAL4	8.44371e-06		Fgfbp3	5.28306e-05		Fgf19	3.38059e-05
SPON1	2.62077e-05		IFNL1	8.43507e-06		Sct	5.22868e-05		Gpi	3.37951e-05
SCPEP1	2.61631e-05		SDF2	8.34144e-06		Ly6k	5.21527e-05		Defb20	3.37106e-05
SPOCK1	2.59471e-05		IL17RE	8.23567e-06		St3gal1	5.20789e-05		Angptl2	3.36981e-05
SVEP1	2.58302e-05		IFNA6	8.23029e-06		Tuft1	5.18736e-05		Il21	3.34615e-05
TGFB3	2.58259e-05		RNASE3	8.10482e-06		Angptl1	5.17044e-05		Tek	3.32763e-05
ITIH4	2.55571e-05		IFNA4	8.0677e-06		Fndc5	5.15802e-05		Apcs	3.32667e-05
IFNA21	2.50681e-05		TSPEAR	7.82102e-06		Sema3d	5.05653e-05		Defb41	3.32586e-05
IL11	2.49453e-05		SPACA5	7.77149e-06		Ifnb1	5.03586e-05		Pros1	3.32259e-05
CXCL13	2.47402e-05		DHRS13	7.76357e-06		Grem2	5.00266e-05		Il22	3.3067e-05
GREM2	2.47237e-05		MUC3A	7.6026e-06		St3gal4	4.95596e-05		Efemp2	3.29013e-05
FGF1	2.45257e-05		CXCL17	7.34359e-06		Gpha2	4.91488e-05		Itih4	3.285e-05
MATN4	2.43523e-05		MUC7	7.29799e-06		Apoc4	4.86679e-05		Defb13	3.28417e-05
LTBP4	2.40805e-05		APOC4	6.89485e-06		Guca2b	4.863e-05		Il16	3.2457e-05
TNFRSF11B	2.40441e-05		FSHB	6.81236e-06		Angpt1	4.76393e-05		Masp2	3.22792e-05
LTBP3	2.37267e-05		ITIH6	6.72344e-06		Tgfb3	4.76238e-05		Tmprss11d	3.21886e-05
FGFR3	2.35653e-05		IFNW1	6.67028e-06		Flt4	4.71884e-05		Muc5ac	3.20636e-05
IGLL5	2.35502e-05		AMN	6.44239e-06		Gsdmd	4.70585e-05		Igsf1	3.20018e-05
MUC5AC	2.34602e-05		DEFB129	6.27466e-06		Defb29	4.69536e-05		Tmem98	3.19374e-05
CXCL11	2.34567e-05		TBCEL	5.98253e-06		Ifng	4.65518e-05		Fgf6	3.19095e-05
CX3CL1	2.34431e-05		IGFBPL1	5.92443e-06		Il2	4.56982e-05		Sdcbp	3.18982e-05
TAC1	2.34079e-05		SPINK4	5.86024e-06		Trem1	4.5383e-05		Trh	3.18918e-05
CTHRC1	2.33965e-05		IFNA8	5.85313e-06		Tfpi2	4.50373e-05		Fgf22	3.14672e-05
IL15RA	2.33014e-05		DEFA5	5.70263e-06		Fgf21	4.48457e-05		Fgf3	3.13449e-05
IHH	2.28507e-05		FGFBP3	5.50461e-06		Thbs4	4.38754e-05		Grem1	3.10668e-05
SCGB1A1	2.27978e-05		NXPE4	5.28632e-06		Fgfr3	4.26961e-05		Scgb2a1	3.09862e-05
IL9	2.27883e-05		IZUMO4	4.96289e-06		Tnfsf15	4.25686e-05		Fgf7	3.07043e-05
RNASE3	2.24817e-05		ZPLD1	4.76746e-06		Fgf2	4.25446e-05		Fgf1	3.06408e-05
CXCL5	2.23921e-05		ISM2	4.68804e-06		Il18bp	4.2322e-05		Gpc1	3.05855e-05
MUC5B	2.21513e-05		IGLON5	4.65526e-06		Tnfrsf25	4.21066e-05		Fgf8	3.04312e-05
SST	2.19437e-05		DEFB125	4.53407e-06		Mapt	4.15618e-05		Angptl7	3.038e-05
SDC4	2.17835e-05		IL27	4.28644e-06		Tg	4.13135e-05		Tg	2.93262e-05
IL17F	2.17587e-05		LYZL1	4.22854e-06		Egflam	4.06002e-05		Edn2	2.93123e-05
FGB	2.1757e-05		IFNL3	4.16427e-06		Itih2	4.04316e-05		Thpo	2.926e-05
IL1RL1	2.16657e-05		FAM3A	3.77233e-06		Gpc1	4.02023e-05		Itih3	2.91191e-05
IL24	2.15541e-05		ZBED3	3.74324e-06		Apcs	3.99899e-05		Masp1	2.87919e-05
AIMP1	2.15454e-05		DEFB105A	3.52215e-06		Gp2	3.96278e-05		Gp2	2.87529e-05
FGF4	2.14388e-05		DEFB128	3.27809e-06		Ltbp3	3.95797e-05		Il20	2.87323e-05
TREM2	2.13401e-05		DEFB118	3.22251e-06		Il17a	3.95484e-05		Il9	2.86544e-05
GNRH1	2.12427e-05		DEFB107A	2.62037e-06		Pon1	3.91635e-05		Defb23	2.86471e-05
AHSG	2.11134e-05		SSC4D	2.50269e-06		Fgf18	3.86869e-05		Gpx6	2.86415e-05
FMOD	2.10769e-05		SSC5D	2.47586e-06		Grem1	3.85604e-05		Metrnl	2.86172e-05
LTF	2.10412e-05		IGFL1	1.96292e-06		Fgf5	3.81766e-05		Il18bp	2.8208e-05
FGF8	2.08908e-05		IGFL3	1.70061e-06		Cilp	3.79761e-05		Apoh	2.81497e-05
FGF10	2.06897e-05		DEFB132	1.21839e-06		Il13	3.67546e-05		Tnc	2.80918e-05
IFNAR2	2.06494e-05					Gnptg	3.64962e-05		Lta	2.80832e-05
CTSO	2.05708e-05					Ctso	3.64452e-05		Il15ra	2.76877e-05
SPINK2	2.04414e-05					Cpa3	3.56807e-05		Fgfr2	2.75437e-05
FGF3	2.02955e-05					Gpc6	3.53288e-05		Il7r	2.73312e-05
TGFA	2.0282e-05					Il4ra	3.50544e-05		Il36g	2.72724e-05
FGF19	2.0161e-05					Spink5	3.46418e-05		Tmprss3	2.70917e-05
GPC1	2.01099e-05					Cxcl17	3.45873e-05		Tnxb	2.70838e-05
MBL2	2.0074e-05					Tsku	3.44986e-05		Kars	2.69946e-05
IL19	1.98861e-05					Sdf2	3.41906e-05		Muc4	2.68975e-05
HPX	1.9852e-05					Il3	3.41725e-05		Defb36	2.68601e-05
LTBP1	1.98154e-05					Slurp1	3.41011e-05		Akr1b8	2.68584e-05
GPX7	1.96187e-05					Fgl1	3.40169e-05		Spink1	2.68281e-05
TF	1.96062e-05					Grp	3.36104e-05		Egflam	2.67257e-05
ARSJ	1.95854e-05					Thsd4	3.33428e-05		Itgbl1	2.63345e-05
TMPRSS2	1.93731e-05					Flrt1	3.31668e-05		Mepe	2.62258e-05
SEMA3A	1.9311e-05					Cthrc1	3.29863e-05		Mug2	2.61945e-05
SCGN	1.9309e-05					Tmeff2	3.27583e-05		Flt4	2.59202e-05
THBS4	1.91282e-05					Met	3.27052e-05		Tac1	2.58833e-05
IL21	1.91224e-05					Xylt1	3.20512e-05		Defb18	2.5736e-05
FBN2	1.90293e-05					Ly6g5b	3.19554e-05		Pomc	2.56802e-05
EGFLAM	1.89941e-05					Apc2	3.18493e-05		Il24	2.56026e-05
FGF21	1.89284e-05					Gpc5	3.1618e-05		Tmprss2	2.54686e-05
ZBED3	1.8823e-05					Il7	3.16028e-05		Apoa5	2.53776e-05
FGF9	1.87005e-05					Muc13	3.14974e-05		Ltbp3	2.50402e-05
TNFSF15	1.86493e-05					Reg2	3.14773e-05		Cxcl17	2.46939e-05
THPO	1.86439e-05					Thsd1	3.14757e-05		Cpa4	2.44239e-05
TRH	1.84123e-05					Igsf1	3.13917e-05		Apom	2.43789e-05
EFEMP2	1.83144e-05					Spink4	3.08752e-05		Pon1	2.42529e-05
GREM1	1.82542e-05					Def6	3.0189e-05		Tff1	2.41938e-05
JAM3	1.82129e-05					Tnfsf13b	2.98925e-05		Amelx	2.41509e-05
FGFR4	1.81811e-05					Flrt2	2.9751e-05		Jam3	2.41506e-05
APCS	1.81017e-05					Aimp1	2.94622e-05		Tmprss4	2.39344e-05
FGF23	1.80791e-05					Guca2a	2.91856e-05		Reg3a	2.38304e-05
SORL1	1.7938e-05					Nxph1	2.9175e-05		Reg1a	2.38195e-05
HPSE	1.79303e-05					Arsk	2.88754e-05		Il31	2.37214e-05
TFF1	1.79141e-05					Tnfsf12	2.88641e-05		Eda	2.35522e-05
DEFB103A	1.77718e-05					Cx3cl1	2.84158e-05		Tecta	2.35381e-05
SRPX2	1.76761e-05					Il1r1	2.83525e-05		Fgf23	2.34139e-05
APOA4	1.74798e-05					Kars	2.81857e-05		Matn2	2.33875e-05
APOA2	1.74715e-05					Tepp	2.78656e-05		Tnfsf14	2.32457e-05
THSD4	1.72257e-05					Il12b	2.70496e-05		Ctrb1	2.31281e-05
IL36RN	1.71418e-05					Spata6	2.67966e-05		Itih2	2.30833e-05
GPX5	1.70792e-05					Fndc4	2.648e-05		Tfpi	2.29404e-05
KERA	1.70765e-05					Tnfrsf11b	2.62698e-05		Gnrh1	2.29393e-05
AMBP	1.70571e-05					Il21	2.56508e-05		Fstl3	2.29351e-05
CPB1	1.70098e-05					Fam3a	2.56051e-05		Angptl3	2.29298e-05
IFNL1	1.70098e-05					Fgf7	2.53976e-05		Proc	2.27438e-05
FGF18	1.69511e-05					Il11	2.51129e-05		Matn3	2.27191e-05
TNFSF12	1.69119e-05					Ly96	2.49153e-05		Mamdc2	2.26163e-05
DHH	1.69028e-05					Iglc2	2.45797e-05		Fgfr3	2.26115e-05
FSTL3	1.68763e-05					Tmem25	2.41912e-05		Cthrc1	2.24008e-05
FGF5	1.68684e-05					Pomc	2.38688e-05		Ambn	2.22653e-05
GPX6	1.67185e-05					Apoa4	2.33789e-05		Fbn2	2.20751e-05
IL22	1.6703e-05					Il15ra	2.32515e-05		Fgf10	2.20608e-05
GP2	1.66852e-05					Il9	2.28746e-05		Tnfrsf25	2.19406e-05
FAM180B	1.66529e-05					Hpse	2.20643e-05		Sst	2.18856e-05
GPC4	1.66421e-05					Il17f	2.13014e-05		Ang2	2.15816e-05
TFPI2	1.64259e-05					Fbn2	2.12453e-05		Tmprss11e	2.15803e-05
IL18BP	1.64034e-05					Ren1	2.11687e-05		Fgf18	2.15142e-05
CXCL6	1.63878e-05					Fgf23	2.08766e-05		Fgf9	2.14591e-05
MANF	1.63508e-05					Il12a	2.07974e-05		Tnfsf15	2.12987e-05
FCAR	1.62005e-05					Igfals	2.06924e-05		Mbl2	2.11512e-05
ECM2	1.61223e-05					Fgf10	2.05132e-05		Edn3	2.11485e-05
DEAF1	1.60025e-05					Fgf4	2.04995e-05		Spaca3	2.11346e-05
IL26	1.59881e-05					Il4i1	2.04137e-05		Apol11a	2.11163e-05
MAMDC2	1.58966e-05					Tac1	2.00074e-05		Il34	2.09114e-05
SEMA3F	1.58583e-05					Fgfr4	1.95908e-05		Fcer2	2.08801e-05
IL12B	1.58412e-05					Frzb	1.95446e-05		Spink5	2.07945e-05
IL9R	1.58298e-05					Matn3	1.94918e-05		Tff2	2.06813e-05
ARSK	1.57966e-05					Tpsab1	1.91513e-05		Defb43	2.06171e-05
AMH	1.57938e-05					Gnrh1	1.91214e-05		Spon2	2.05987e-05
TLL1	1.57573e-05					Tmprss2	1.91154e-05		Muc13	2.05404e-05
APOH	1.57548e-05					Thpo	1.90151e-05		Amtn	2.0488e-05
APOA5	1.57267e-05					Fetub	1.89657e-05		Fam20c	2.02782e-05
AMELX	1.56267e-05					Tfpi	1.89649e-05		Il12a	2.02587e-05
IFNL3	1.55857e-05					Tnfsf14	1.89289e-05		Spock1	2.02385e-05
DEFA1	1.55344e-05					Fgf15	1.88175e-05		Il3	2.02213e-05
APOC2	1.55096e-05					Ltbp2	1.87822e-05		Zpbp	2.00857e-05
APC2	1.54981e-05					Muc5ac	1.84359e-05		Hmcn1	1.98572e-05
IGFALS	1.54412e-05					Trh	1.83847e-05		Spock2	1.98267e-05
FOLH1	1.54364e-05					Il1f6	1.83798e-05		Kera	1.97676e-05
TUB	1.53978e-05					Gpld1	1.83021e-05		Gpld1	1.95959e-05
SSC5D	1.53287e-05					Fgf8	1.82091e-05		Apoc2	1.94731e-05
IL36G	1.52852e-05					Fstl3	1.80706e-05		Tll2	1.90515e-05
FAM3C	1.52512e-05					Mepe	1.80367e-05		Aimp1	1.89263e-05
GPLD1	1.51699e-05					Folh1	1.78841e-05		Scg2	1.88162e-05
TBCEL	1.50672e-05					Hrg	1.78782e-05		Il11ra1	1.87929e-05
CPA3	1.49753e-05					Amelx	1.77162e-05		St3gal1	1.8623e-05
SCT	1.48788e-05					Il22	1.7404e-05		Slurp1	1.85956e-05
TSKU	1.48429e-05					Il34	1.72468e-05		Apoc4	1.85522e-05
ANG	1.48124e-05					Tff1	1.72266e-05		Fam20a	1.85081e-05
IFNL2	1.4793e-05					Tecta	1.69384e-05		Spint4	1.84759e-05
SEMA3B	1.47907e-05					Ambn	1.68875e-05		Egfl7	1.84564e-05
AOC1	1.47769e-05					Angptl7	1.67919e-05		Ifna5	1.83945e-05
IL17D	1.46737e-05					Fgf6	1.66881e-05		Flrt3	1.83896e-05
FLRT3	1.4661e-05					Tnn	1.66186e-05		Cpb1	1.83648e-05
IGSF10	1.46024e-05					Gpc4	1.64692e-05		Igfals	1.83316e-05
MATN3	1.4536e-05					Angptl3	1.6454e-05		Scgb2a2	1.83019e-05
FNDC1	1.44681e-05					Srpx2	1.63532e-05		Cpa2	1.82744e-05
FAM20C	1.44086e-05					Itih3	1.63148e-05		Muc6	1.80486e-05
SAA2	1.4383e-05					Fgf3	1.62794e-05		Fgf5	1.80321e-05
NYX	1.43617e-05					Sema3a	1.62603e-05		Them6	1.80152e-05
AMY2B	1.43149e-05					Fgf16	1.62579e-05		Srpx2	1.79542e-05
ANGPTL3	1.42952e-05					Sost	1.62423e-05		Corin	1.78774e-05
SCGB3A1	1.42573e-05					Saa4	1.61258e-05		Itih1	1.78578e-05
FLRT2	1.42459e-05					Ear14	1.60402e-05		Defb22	1.78419e-05
CORIN	1.42362e-05					Muc5b	1.5818e-05		Cilp2	1.77777e-05
SCUBE2	1.42032e-05					Fgf22	1.56517e-05		Muc5b	1.77303e-05
DEFA1B	1.40657e-05					Eda	1.55602e-05		Matn1	1.76799e-05
LY6G5B	1.40381e-05					Jam3	1.55307e-05		Sost	1.76356e-05
ANTXR2	1.40251e-05					Itln1	1.54225e-05		Reln	1.76016e-05
IL17RB	1.39632e-05					H2-M10.5	1.5409e-05		Il17rb	1.74634e-05
DEF6	1.39134e-05					Edn2	1.53977e-05		Edil3	1.74398e-05
SCG2	1.38897e-05					Amtn	1.5289e-05		Fgfr4	1.7186e-05
FLRT1	1.37627e-05					Spock1	1.52187e-05		Svep1	1.70548e-05
METRNL	1.37583e-05					Tpsb2	1.52117e-05		Ihh	1.70369e-05
FGF6	1.35892e-05					Il19	1.51257e-05		Hnrnpa2b1	1.7014e-05
TMEFF2	1.35625e-05					Thnsl2	1.5036e-05		Il9r	1.68213e-05
APOO	1.35574e-05					Il17d	1.50163e-05		Matn4	1.67051e-05
MAN2B2	1.34812e-05					Muc1	1.50138e-05		Pon3	1.67046e-05
IL36B	1.34393e-05					Proz	1.50073e-05		Grem2	1.66818e-05
IL36A	1.34348e-05					Matn4	1.49927e-05		Angptl1	1.65976e-05
GPC2	1.33476e-05					Il1f5	1.48391e-05		Spink7	1.6547e-05
FREM1	1.33223e-05					Cyb5d2	1.48064e-05		Igfl3	1.65362e-05
RETNLB	1.3278e-05					Cpa4	1.47315e-05		Man2b2	1.63826e-05
FGF16	1.32461e-05					Ifnl3	1.46488e-05		Ifnk	1.63332e-05
SCGB1D1	1.32402e-05					Apol11a	1.46113e-05		Folh1	1.63168e-05
FGF22	1.31932e-05					Tll1	1.45973e-05		Igsf10	1.62459e-05
FGF20	1.31667e-05					Fgf20	1.45539e-05		Frem3	1.62156e-05
LY6G5C	1.31443e-05					Masp1	1.44919e-05		Fgf16	1.605e-05
CTF1	1.31442e-05					Tub	1.43677e-05		Sorl1	1.60358e-05
SCGB1D4	1.30742e-05					Itih1	1.42787e-05		Sema3a	1.58636e-05
PROC	1.30649e-05					Dhh	1.41492e-05		Il17d	1.56225e-05
ANGPT4	1.30468e-05					Scrg1	1.41228e-05		Amh	1.56066e-05
ST3GAL3	1.30434e-05					Il1f8	1.41227e-05		Arsk	1.55629e-05
CPA4	1.30408e-05					Spock2	1.40996e-05		Prok2	1.54608e-05
A2ML1	1.29456e-05					Il1f10	1.40624e-05		Amn	1.54549e-05
HRG	1.29412e-05					Edil3	1.40215e-05		Il25	1.54247e-05
FDCSP	1.28943e-05					Amh	1.3841e-05		Il17re	1.54234e-05
HPR	1.28897e-05					Angpt4	1.37999e-05		Reg4	1.52952e-05
TSHB	1.28872e-05					Il17c	1.3784e-05		Angptl6	1.51974e-05
TNFRSF6B	1.28814e-05					Il24	1.37738e-05		Frem1	1.51941e-05
GRP	1.27481e-05					Mug2	1.34755e-05		Gnptg	1.51778e-05
SDF2	1.27446e-05					Il17rb	1.33124e-05		Muc1	1.50899e-05
SEMA3G	1.26823e-05					Tff2	1.32888e-05		Fgf20	1.47027e-05
ZPBP2	1.25717e-05					Il17re	1.3268e-05		Apc2	1.4642e-05
FBN3	1.25495e-05					Reg3a	1.32582e-05		Kcp	1.45425e-05
SPOCK3	1.2545e-05					Masp2	1.31579e-05		Scg3	1.44245e-05
IGLL1	1.25395e-05					Apoo	1.30424e-05		Defb30	1.42435e-05
NXPH2	1.2486e-05					Matn1	1.29957e-05		Cpa5	1.42324e-05
TECTA	1.2483e-05					Nyx	1.29809e-05		Hpse2	1.41642e-05
HSD11B1L	1.24447e-05					Scgb3a1	1.29696e-05		Grp	1.41277e-05
IFNK	1.24377e-05					Edn3	1.29044e-05		St6gal1	1.40928e-05
REG1A	1.24219e-05					Prok2	1.28313e-05		Arsi	1.40367e-05
TLL2	1.23788e-05					Sema3g	1.25439e-05		Sema3b	1.39858e-05
MUC7	1.23764e-05					Il27	1.24205e-05		Scrg1	1.39842e-05
ITIH2	1.2294e-05					Angptl6	1.23636e-05		Sema3g	1.39106e-05
SEMA3E	1.22507e-05					Gpc2	1.23529e-05		Tnr	1.38987e-05
IL27	1.22102e-05					Man2b2	1.23231e-05		Tectb	1.38166e-05
IL1F10	1.21701e-05					Tll2	1.22247e-05		Tor2a	1.37119e-05
TNR	1.21676e-05					Aoah	1.22234e-05		Cpa6	1.3637e-05
ST3GAL4	1.21667e-05					Lyg2	1.21261e-05		Antxr2	1.36071e-05
REG3G	1.21172e-05					Tmprss4	1.19409e-05		Gpc4	1.35043e-05
FETUB	1.21087e-05					Tmprss11d	1.19134e-05		Il4i1	1.34871e-05
SCG5	1.21013e-05					Cpa5	1.19049e-05		Scg5	1.3399e-05
AMBN	1.20988e-05					Il17b	1.18645e-05		Muc20	1.33921e-05
EGFL6	1.206e-05					Scube3	1.18437e-05		Egfl6	1.32353e-05
SPACA3	1.20527e-05					Scube2	1.16147e-05		Lyzl4	1.32075e-05
SCUBE1	1.20095e-05					Fshb	1.15847e-05		Tnfsf12	1.31695e-05
ANGPTL1	1.19707e-05					Ctf1	1.14648e-05		Scgn	1.30616e-05
SPINT1	1.19652e-05					Dhrs7c	1.14337e-05		Spock3	1.29068e-05
IL37	1.19384e-05					Ifnar2	1.14013e-05		Tnn	1.28517e-05
ST3GAL2	1.19304e-05					Muc6	1.13754e-05		Itih5	1.27901e-05
MEPE	1.18998e-05					Ssc5d	1.11892e-05		Il1rap	1.27733e-05
METRN	1.18659e-05					Tshb	1.07463e-05		Scgb3a1	1.2705e-05
IL17B	1.17977e-05					Tnr	1.07311e-05		Psors1c2	1.26834e-05
RNASE7	1.17862e-05					Ifnk	1.07217e-05		Tuft1	1.26734e-05
SOSTDC1	1.17748e-05					Ly6g5c	1.07043e-05		Prok1	1.26711e-05
ITLN1	1.17518e-05					Svs1	1.06565e-05		Defb26	1.25051e-05
AMY2A	1.17338e-05					Fbln7	1.05919e-05		Fam3c	1.23751e-05
SPINK13	1.17307e-05					C1qtnf5	1.05779e-05		Tub	1.23261e-05
TFF2	1.16513e-05					Lyg1	1.05682e-05		Ssc5d	1.20362e-05
FAM20A	1.1637e-05					Artn	1.04285e-05		Ctf1	1.19199e-05
MASP1	1.16197e-05					Tmprss3	1.03929e-05		Nxph3	1.19118e-05
TPSD1	1.15666e-05					Scube1	1.03888e-05		Lyg1	1.18657e-05
ANGPTL7	1.14892e-05					Deaf1	1.03845e-05		Gpc2	1.16761e-05
TEPP	1.14403e-05					Spink7	1.0362e-05		Spx	1.163e-05
CILP	1.14217e-05					Prok1	1.03306e-05		Fndc5	1.15341e-05
IFNA10	1.1415e-05					Il22ra2	1.02786e-05		Metrn	1.13808e-05
FSHB	1.13984e-05					St3gal3	1.01548e-05		Dhrs7c	1.13799e-05
ITIH1	1.13765e-05					Arsj	1.01433e-05		Defb17	1.1097e-05
SPP2	1.13131e-05					Tex101	1.00125e-05		Xylt1	1.10892e-05
ARSI	1.12384e-05					Sema3e	1.00028e-05		Scube3	1.07945e-05
PSORS1C2	1.12209e-05					Il1rap	9.97633e-06		Ly6k	1.07605e-05
MUC13	1.12147e-05					Fkrp	9.93886e-06		Lypd6	1.06863e-05
CPA2	1.11829e-05					Spock3	9.89284e-06		Dhh	1.06588e-05
ARTN	1.1153e-05					Lypd6	9.86439e-06		Nxph1	1.06499e-05
CPA1	1.1117e-05					Tectb	9.78322e-06		Defb42	1.06012e-05
MUC6	1.1112e-05					Amn	9.78249e-06		Arsj	1.05368e-05
APOL4	1.09686e-05					Metrn	9.76677e-06		Spata20	1.05343e-05
FREM3	1.08549e-05					Sema3f	9.71092e-06		Lypd8	1.04241e-05
IL12A	1.08395e-05					Tac2	9.70601e-06		Scube1	1.03557e-05
RAET1E	1.08195e-05					Il31	9.68016e-06		Cyb5d2	1.02172e-05
IL17C	1.0774e-05					Kcp	9.66931e-06		Thnsl2	1.019e-05
AMTN	1.06928e-05					Hpse2	9.66081e-06		Susd4	1.01137e-05
SOST	1.06723e-05					Ifna5	9.65361e-06		Artn	1.01077e-05
APOM	1.06665e-05					Spint4	9.63844e-06		Ecm2	1.00966e-05
TAC3	1.06165e-05					Tulp1	9.54983e-06		Il22ra2	1.00624e-05
FGFBP3	1.06058e-05					St3gal2	9.53604e-06		Gpc5	1.00321e-05
CXCL17	1.05875e-05					Tgfa	9.30122e-06		Scgb3a2	1.00035e-05
ZPBP	1.05681e-05					Muc15	9.28035e-06		Fam180a	9.91397e-06
SAA4	1.04983e-05					Il25	9.23334e-06		Ly6g5b	9.79231e-06
DEFA5	1.04981e-05					Spaca3	9.20775e-06		St3gal2	9.75649e-06
DEFA6	1.04943e-05					Scgb2a2	9.19032e-06		Sct	9.71236e-06
MASP2	1.04923e-05					Psors1c2	9.182e-06		Nyx	9.42349e-06
SPINK1	1.04708e-05					Lypd8	9.17334e-06		Guca2b	9.39717e-06
FCN3	1.04575e-05					Cpa6	9.01196e-06		Fbln7	9.28842e-06
TULP3	1.045e-05					Nxph3	8.91642e-06		Lyg2	9.21973e-06
FGL1	1.04472e-05					Tmprss11e	8.8178e-06		Sema3f	9.13678e-06
IGFL1	1.04242e-05					Gm1123	8.76787e-06		Spag11b	9.09246e-06
MUC20	1.04126e-05					Spink13	8.74739e-06		Fstl5	9.07128e-06
ZNF346	1.03779e-05					Arsi	8.67986e-06		Fstl4	9.05356e-06
ANGPTL6	1.03673e-05					Spink2	8.65949e-06		Tex101	9.00124e-06
NXPH1	1.03646e-05					Frem1	8.65394e-06		Art5	8.96822e-06
REG3A	1.03566e-05					Tmem98	8.63776e-06		Tulp3	8.96233e-06
IL31	1.03437e-05					Ism2	8.4873e-06		Tsku	8.95366e-06
IL17RE	1.03323e-05					Spx	8.46229e-06		Tgfa	8.83633e-06
IGFBPL1	1.0303e-05					Igfbpl1	8.4371e-06		Tac3	8.64028e-06
RAET1G	1.02683e-05					Ang2	8.36585e-06		Fkrp	8.62277e-06
FKRP	1.02185e-05					Lyzl4	8.32306e-06		Fshb	8.56632e-06
GPHA2	1.01381e-05					Pspn	8.14262e-06		Fam3d	8.54523e-06
IFNW1	1.00415e-05					Fjx1	8.11222e-06		Sdf2	8.29251e-06
XYLT1	1.00401e-05					Thsd7a	8.05627e-06		Tshb	8.27709e-06
SCUBE3	1.00238e-05					Ism1	8.05021e-06		Apoo	8.23648e-06
DHRS13	1.00174e-05					Dclre1b	8.00103e-06		Itfg1	8.2035e-06
THNSL2	9.96597e-06					Fstl4	7.98098e-06		Deaf1	8.16766e-06
PON3	9.93972e-06					Il20	7.93791e-06		Sema3d	8.16461e-06
CPA5	9.89834e-06					Gm13305	7.87167e-06		Scgb1c1	8.1483e-06
REG4	9.86523e-06					Zpbp2	7.85306e-06		Flrt1	8.13846e-06
LYPD6	9.81505e-06					Tulp3	7.81782e-06		Muc15	8.00003e-06
IL22RA2	9.72362e-06					Defb14	7.66757e-06		Tulp2	7.83663e-06
AMY1C	9.71651e-06					Zpbp	7.48585e-06		Il27	7.77418e-06
AMY1A	9.68818e-06					Tspear	7.31759e-06		Thsd7a	7.76204e-06
PROZ	9.65997e-06					Tulp2	7.24348e-06		Ly6g5c	7.41987e-06
GNRH2	9.60887e-06					Fstl5	7.09365e-06		Thsd1	7.25e-06
FNDC5	9.59287e-06					Defb22	7.06233e-06		Cxadrl1	7.10693e-06
TSPEAR	9.56921e-06					Izumo4	6.9878e-06		Spink13	7.07985e-06
SPINK7	9.5293e-06					Gphb5	6.97351e-06		Igfbpl1	7.02274e-06
TUFT1	9.49814e-06					Susd4	6.88629e-06		Ism1	6.98027e-06
MATN1	9.48229e-06					Muc20	6.7966e-06		St3gal3	6.9426e-06
FBLN7	9.40221e-06					Raet1d	6.67015e-06		Ifnl3	6.77589e-06
ARSF	9.38804e-06					Ang6	6.63501e-06		Lyzl1	6.70164e-06
LYZL4	9.38731e-06					Iltifb	6.61885e-06		Tulp1	6.68847e-06
SPX	9.36712e-06					Frem3	6.46652e-06		Spink4	6.6447e-06
NXPH3	9.33679e-06					Iglon5	6.44243e-06		Luzp2	6.55368e-06
AMY1B	9.3151e-06					Tor2a	6.33584e-06		Pspn	6.5446e-06
LY6K	9.27049e-06					Defb13	6.28728e-06		Tspear	6.51865e-06
KCP	9.22333e-06					Nxph4	6.12719e-06		Fgfbp3	6.0477e-06
TPSB2	9.19409e-06					Spink6	6.01907e-06		Fam3a	6.01937e-06
FSTL5	9.18595e-06					Fam180a	5.98356e-06		Iglon5	5.96711e-06
LYG1	9.18278e-06					Art5	5.81554e-06		Lyzl6	5.94293e-06
CILP2	9.17752e-06					Svs2	5.52122e-06		Fjx1	5.67067e-06
TMPRSS3	9.13495e-06					Spata20	5.51676e-06		Spink2	5.35613e-06
IGSF1	9.06725e-06					Nxph2	5.48204e-06		Tmem25	5.22865e-06
FJX1	9.0509e-06					Sbspon	5.45221e-06		Nxph2	4.71124e-06
FNDC4	9.04353e-06					Zbed3	5.27594e-06		Spata6	4.69285e-06
TMPRSS11E	9.04257e-06					Defb23	5.25103e-06		Gpha2	4.58554e-06
IFNA4	9.00217e-06					Lyzl1	5.18407e-06		Ism2	4.27386e-06
SPINK4	8.95967e-06					Spint3	5.07584e-06		Dclre1b	4.20495e-06
PROK1	8.88293e-06					Aadacl2	5.03761e-06		Rnase9	4.00449e-06
SCN1B	8.82737e-06					Muc3a	4.96236e-06		Zbed3	3.96544e-06
LYG2	8.82426e-06					Spink14	4.8579e-06		Eddm3b	3.80527e-06
TEX101	8.78387e-06					Lyzl6	4.68207e-06		Tepp	3.70674e-06
TULP1	8.76917e-06					Scgb1c1	4.62629e-06		Spaca5	3.67835e-06
TECTB	8.75563e-06					Soga1	4.35473e-06		Zpbp2	3.3828e-06
TMPRSS11D	8.62812e-06					Spink8	4.34829e-06		Nxph4	3.35143e-06
MUC3A	8.60796e-06					Them6	4.34702e-06		Aadacl2	3.06789e-06
EDDM3B	8.55924e-06					Svs3b	4.32358e-06		Izumo4	2.98967e-06
MUCL1	8.41269e-06					Nxpe4	4.32015e-06		Gphb5	2.97214e-06
ANGPTL5	8.40548e-06					Spaca5	4.28527e-06		Spink14	2.85657e-06
DCLRE1B	8.3988e-06					Zpld1	3.6842e-06		Zpld1	2.71376e-06
CYB5D2	8.37025e-06					Defb36	3.67412e-06		Def6	2.51745e-06
IL25	8.36349e-06					Fndc7	3.57133e-06		Raet1d	2.39717e-06
CPA6	8.28038e-06					Rnase9	3.33024e-06		Alkal1	2.36954e-06
IGLON5	8.25897e-06					Defb12	3.27331e-06		Fndc7	1.71818e-06
IFNA7	8.11286e-06					Eddm3b	3.17665e-06		Soga1	1.64212e-06
IFNA6	8.05258e-06					Defb20	2.8811e-06		Ssc4d	1.57143e-06
GUCA2A	8.01396e-06					Defb43	2.85804e-06		Spink6	1.095e-06
ITFG1	7.99664e-06					Igfl3	2.71711e-06		Spink10	5.94318e-07
GUCA2B	7.88902e-06					Defb30	2.56868e-06		Spink8	5.39209e-07
NXPH4	7.88866e-06					Defb21	2.47175e-06		Nxpe4	2.386e-07
ITLN2	7.86433e-06					Defb18	2.41282e-06		Svs3b	1.21474e-07
CTRB2	7.8516e-06					Spag11b	2.25826e-06
SPINT3	7.8278e-06					Defb35	2.09878e-06
MUC15	7.54627e-06					Defb26	2.07556e-06
SOGA1	7.52264e-06					Defb47	1.90339e-06
TULP2	7.51554e-06					Defb42	1.44788e-06
SCGB2A1	7.48271e-06					Spink10	1.41915e-06
PSPN	7.45423e-06					Spaca7	1.40432e-06
SPATA6	7.3927e-06					Defb41	1.35445e-06
KAZALD1	7.35038e-06					Gm5849	9.2348e-07
SUSD4	7.26856e-06					Defb28	8.50286e-07
IFNA8	7.1894e-06
IZUMO4	7.17141e-06
FAM3D	7.15047e-06
SEMG1	7.11207e-06
SEMG2	7.09321e-06
SPINT4	7.04466e-06
APOF	7.00989e-06
DEFB129	6.97768e-06
DEFB132	6.93969e-06
EDDM3A	6.91111e-06
CPAMD8	6.87409e-06
ISM2	6.80043e-06
SPATA20	6.79819e-06
GPHB5	6.78752e-06
AMN	6.67914e-06
DEFB118	6.60569e-06
APELA	6.49554e-06
LYPD8	6.44919e-06
TOR2A	6.448e-06
DHRS7C	6.42604e-06
FAM3A	6.42587e-06
LYZL2	6.36032e-06
ZPLD1	6.26016e-06
LUZP2	5.83922e-06
LYZL1	5.82093e-06
SPACA5B	5.79589e-06
DEFB104B	5.7935e-06
DEFB114	5.76948e-06
FAM180A	5.75002e-06
ITIH6	5.74536e-06
SPACA5	5.72097e-06
TMEM25	5.69256e-06
FNDC7	5.65682e-06
DEFB104A	5.64897e-06
REG1B	5.60222e-06
AADACL2	5.54948e-06
THEM6	5.44915e-06
DEFB106B	5.41845e-06
LYZL6	5.3621e-06
DEFB106A	5.3582e-06
SCGB1D2	5.33913e-06
SPINK8	5.21707e-06
DEFB123	5.21085e-06
DEFB110	5.06396e-06
DEFB113	4.65676e-06
SPINK6	4.62958e-06
SSC4D	4.62693e-06
ART5	4.60628e-06
APOC4	4.5798e-06
IGFL4	4.56484e-06
SPINK9	4.51574e-06
DEFB127	4.28051e-06
NXPE4	4.01068e-06
DEFB105A	3.92055e-06
SPINK14	3.83125e-06
DEFB105B	3.78802e-06
SPAG11B	3.68034e-06
DEFB121	3.50119e-06
DEFB134	3.31484e-06
SCGB1C2	3.14514e-06
IGFL3	3.11442e-06
SCGB1C1	3.11103e-06
DEFB135	3.06259e-06
FAM24A	3.02325e-06
DEFB130A	3.01899e-06
DEFB107A	2.95582e-06
NXPE1	2.9011e-06
DEFB125	2.77269e-06
DEFB128	2.73551e-06
RNASE9	2.60373e-06
DEFB108B	2.50656e-06
DEFB107B	2.31364e-06
DEFB115	2.0621e-06
DEFB136	2.04503e-06
DEFB116	2.01636e-06
SPAG11A	1.69439e-06
SPACA7	9.53926e-07
DEFB131B	3.78243e-07
CENPS-CORT	9.66679e-09

## Sheet: S2
Table S2. Details of the serum provider.
Num.	Type	Gender	Age		Num.	Type	Gender	Age
1	Serum_YoungN	Male	20		31	Serum_YoungV	Female	25
2	Serum_YoungN	Male	24		32	Serum_YoungV	Female	18
3	Serum_YoungN	Male	20		33	Serum_YoungV	Female	20
4	Serum_YoungN	Male	18		34	Serum_YoungV	Female	24
5	Serum_YoungN	Male	25		35	Serum_YoungV	Female	22
6	Serum_YoungN	Male	19		36	Serum_YoungV	Female	25
7	Serum_YoungN	Male	23		37	Serum_YoungV	Female	18
8	Serum_YoungN	Male	22		38	Serum_YoungV	Female	20
9	Serum_YoungN	Male	25		39	Serum_YoungV	Female	22
10	Serum_YoungN	Male	21		40	Serum_YoungV	Female	21
11	Serum_YoungN	Male	25		41	Serum_YoungV	Female	25
12	Serum_YoungN	Male	19		42	Serum_YoungV	Female	22
13	Serum_YoungN	Male	24		43	Serum_YoungV	Female	19
14	Serum_YoungN	Male	25		44	Serum_YoungV	Female	20
15	Serum_YoungN	Male	18		45	Serum_YoungV	Female	19
16	Serum_OldN	Male	73		46	Serum_OldV	Female	65
17	Serum_OldN	Male	68		47	Serum_OldV	Female	70
18	Serum_OldN	Male	65		48	Serum_OldV	Female	72
19	Serum_OldN	Male	80		49	Serum_OldV	Female	69
20	Serum_OldN	Male	70		50	Serum_OldV	Female	79
21	Serum_OldN	Male	68		51	Serum_OldV	Female	66
22	Serum_OldN	Male	71		52	Serum_OldV	Female	73
23	Serum_OldN	Male	78		53	Serum_OldV	Female	70
24	Serum_OldN	Male	79		54	Serum_OldV	Female	68
25	Serum_OldN	Male	80		55	Serum_OldV	Female	65
26	Serum_OldN	Male	69		56	Serum_OldV	Female	70
27	Serum_OldN	Male	80		57	Serum_OldV	Female	73
28	Serum_OldN	Male	73		58	Serum_OldV	Female	75
29	Serum_OldN	Male	71		59	Serum_OldV	Female	69
30	Serum_OldN	Male	78		60	Serum_OldV	Female	80

## Sheet: S3
Table S3.	Primers for RT-qPCR.
Gene	Forward primer (5’->3’)	Reverse primer (5’->3’)
B-ACTIN	ACCACACCTTCTACAATGAG	TAGCACAGCCTGGATAGC
IL1B	CGCCAGTGAAATGATGGCTTAT	CTGGAAGGAGCACTTCATCTGT
